# Supplementary material for: Genomic Profiling of the Steroidogenic Acute Regulatory Protein in Breast Cancer: In Silico Assessments and a Mechanistic Perspective
Source: Cancers (Basel). 2019 May 4;11(5):623. doi: 10.3390/cancers11050623 (PMC6562549; doi:10.3390/cancers11050623)
Supplement: Supplementary file 1 [file cancers-11-00623-s001.zip]

Archive with 3 entries (2 files):
- cancers-498220-supplement/
- cancers-498220-supplement/cancers-498220-supplementary excel file.xls
- cancers-498220-supplement/cancers-498220-supplementary figures.pdf
